# Supplementary material for: Generation of transgenic mice expressing a FRET biosensor, SMART, that responds to necroptosis
Source: Commun Biol. 2022 Dec 5;5:1331. doi: 10.1038/s42003-022-04300-0 (PMC9722793; doi:10.1038/s42003-022-04300-0)
Supplement: Supplementary file 10 — Supplementary Data 1 [file 42003_2022_4300_MOESM10_ESM.xlsx]

## Sheet: Fig1
	Fig. 1b
				anti-GFP					anti-actin
	Fig.1d											Fig. 1f
	hours	(-)			BV6/zVAD			BV6/zVAD/GSK'872				(-)	BV6/zVAD	BV6/zVAD.GSK'872		Tukey's multiple comparisons test	Summary	Adjusted P Value
	2	6.73487	9.9058	10.4478	6.45488	6.7331	5.89178	5.76891	5.87012	3.73348		-0.0339119	0.172606	0.0201632		(-) vs. BZ	****	<0.0001
	4	6.15218	10.9546	11.0014	13.8221	23.1135	19.6919	9.12887	9.96407	8.04118		0.0446948	0.150507	0.0150128		(-) vs. BZG	ns	0.071
	8	14.8209	14.8209	12.4692	56.2756	59.1742	55.51	10.8285	11.3754	9.18786		-0.0847812	0.287993	0.0977078		BZ vs. BZG	****	<0.0001
	12	18.4304	17.8835	14.4928	92.5896	97.7304	95.324	11.8555	19.3548	14.6126		0.0255067	0.317907	0.0447799
												0.0337721	0.211002	0
												-0.0222145	0.203191	0.0366174
	Dunnett's multiple comparisons test		Summary	Adjusted P Value								-0.0005304	0.25312	0.0118796
												-0.033796	0.245379	0.00502216
	2 hr											-0.0430711	0.264664	0.00295806
	(-) vs. BZ		ns	0.308								-0.0727371	0.291998	0.0253968
	(-) vs. BZG		ns	0.1022								-0.0130015	0.156552	0.015313
	4 hr
	(-) vs. BZ		***	0.0001
	(-) vs. BZG		ns	0.98
	8 hr
	(-) vs. BZ		****	<0.0001
	(-) vs. BZG		ns	0.1408
	12 hr
	(-) vs. BZ		****	<0.0001
	(-) vs. BZG		ns	0.6102

## Sheet: Fig2
		Fig. 2a
		hours	LPS			LPS/Nigericin				Šídák's multiple comparisons test
		0.5	13.5892	10.3621	14.4314	14.966	13.2049	18.6636		LPS - LPS/Nigericin		Summary	Adjusted P Value
		1	11.5808	10.5778	13.9167	56.2034	46.3945	56.8392		0.5		ns	0.9249
		2	15.2413	9.6379	14.155	73.6799	72.0955	94.7574		1		****	<0.0001
										2		****	<0.0001
		Fig. 2c
		LPS	LPS+Nig.		Unpaired t test
		-0.11132	-0.0776098		P value	0.4739
		-0.074772	-0.0510436		P value summary	ns
		-0.101703	0.0095316		Significantly different (P < 0.05)?	No
		-0.0132651	-0.0068933		One- or two-tailed P value?	Two-tailed
		-0.037158	-0.007094
		-0.032934	-0.0622971
		-0.0785822	-0.0836321
		-0.0343232	-0.0934354
		Fig. 2d
		(-)	LPS	LPS/5z/GSK	LPS/5z/zVAD	LPS/5z/zVAD/GSK
		100	117.211	43.1724	18.6029	72.1344
		100	122.664	47.6882	18.5988	84.0965
		100	116.465	43.7345	16.9462	81.7449
		Tukey's multiple comparisons test			Summary	Adjusted P Value
		(-) vs. LPS			***	0.0004
		(-) vs. LPS/5z/GSK			****	<0.0001
		(-) vs. LPS/5z/zVAD			****	<0.0001
		(-) vs. LPS/5z/GSK/zVAD			***	0.0002
		LPS vs. LPS/5z/GSK			****	<0.0001
		LPS vs. LPS/5z/zVAD			****	<0.0001
		LPS vs. LPS/5z/GSK/zVAD			****	<0.0001
		LPS/5z/GSK vs. LPS/5z/zVAD			****	<0.0001
		LPS/5z/GSK vs. LPS/5z/GSK/zVAD			****	<0.0001
		LPS/5z/zVAD vs. LPS/5z/GSK/zVAD			****	<0.0001
		Fig. 2e
		LPS	LPS/5z/GSK	LPS/5z/zVAD	LPS/5z/zVAD/GSK		Tukey's multiple comparisons test		Summary	Adjusted P Value
		-0.071504	-0.0174019	0.142148	0.0297154		LPS vs. LPS/5z/GSK		ns	0.8759
		0.00789957	-0.0031211	0.153584	-0.0527034		LPS vs. LPS/5z/zVAD		****	<0.0001
		0.0307197	-0.01576	0.280695	-0.109457		LPS vs. LPS/5z/GSK/zVAD		ns	0.2756
		-0.092017	-0.0336087	0.136787	-0.0428027		LPS/5z/GSK vs. LPS/5z/zVAD		****	<0.0001
		0.0235556	-0.0442514	0.146614	-0.0346238		LPS/5z/GSK vs. LPS/5z/GSK/zVAD		ns	0.7031
		-0.0361599	-0.021058	0.182609	-0.0199431		LPS/5z/zVAD vs. LPS/5z/GSK/zVAD		****	<0.0001
		-0.0393178	-0.0759195	0.117389	-0.0741948
		0.0231012	-0.0122691	0.318278	-0.0840693
		0.0501272	-0.0154455	0.161571	-0.0995383
		0.00797117	-0.0173307	0.227072	0.00016798

## Sheet: Fig3
		Fig3a
		SMART WT
		Time (h)	WT (-)			WT BV6/zVAD			WT BV6/zVAD/GSK
		2 hr	9.09524	6.87406	5.69644	8.38002	7.35575	10.5823	9.44093	6.95434	8.53014
		4 hr	8.33226	10.2549	8.63108	22.9784	23.1511	12.8999	9.08268	14.7795	11.4676
		8 hr	6.79239	10.8939	14.9623	57.2551	83.5713	76.5269	9.62109	16.1322	13.7301
		Dunnett's multiple comparisons test		Summary	Adjusted P Value
		2 hr
		(-) vs. BZ		ns	0.9148
		(-) vs. BZG		ns	0.9569
		4 hr
		(-) vs. BZ		ns	0.0501
		(-) vs. BZG		ns	0.7687
		8 hr
		(-) vs. BZ		****	<0.0001
		(-) vs. BZG		ns	0.8278
		Fig. 3a
		SMART Ripk3-/-								SMART Mlkl-/-
		Time (h)	Ripk3-/- (-)			Ripk3-/- BV6/zVAD				Time (h)	Mlkl-/- (-)			Mlkl-/- BV6/zVAD
		2 hr	6.90696	11.5004	8.73407	11.6661	10.5374	8.20024		2 hr	8.91034	6.63339	5.22202	10.9793	8.78403	5.17366
		4 hr	10.4589	9.28657	6.51702	10.8067	8.12922	11.7649		4 hr	9.58621	6.79673	5.19784	10.5793	8.14882	5.86671
		8 hr	14.7774	9.96777	12.1887	14.4723	11.8883	40.0429		8 hr	8.65402	9.22129	10.1742	9.75224	11.63	10.7482
		Šídák's multiple comparisons test		Summary	Adjusted P Value					Šídák's multiple comparisons test		Summary	Adjusted P Value
		(-) vs BZ								(-) vs BZ
		2 hr		ns	0.9962					2 hr		ns	0.796
		4 hr		ns	0.9907					4 hr		ns	0.9089
		8 hr		ns	0.2584					8 hr		ns	0.8061
		Fig3c
		SMART WT					SMART Ripk3-/-				SMART Mlkl-/-
		WT (-)	WT BV6/zVAD	WT BV6/zVAD/GSK			Ripk3-/- (-)	Ripk3-/- BV6/zVAD			Mlkl-/- (-)	Mlkl-/- BV6/zVAD
		-0.0716322	0.0927981	-0.01543			0.00338771	-0.0123482			0.0117745	-0.0009041
		-0.0480539	0.110945	-0.011734			-0.123359	-0.0143179			0.0487492	-0.0013141
		-0.020716	0.298137	-0.0333112			-0.0059303	-0.0486848			-0.0113516	0.00854145
		-0.011138	0.262062	-0.0263665			-0.0061206	0.0449075			-0.000679	-0.0063239
		-0.0693315	0.189918	-0.0179854			-0.0529987	0.00856865			0.012295	0.00754489
		-0.0718659	0.245385	-0.0258648			-0.0760652	-0.0476698			-0.0020498	-0.0260291
		-0.0186659	0.147367	0.00291657			-0.0349485	-0.0301545			0.0205776	0.0350381
		0.0229997	0.129641	-0.0269817			0.0122726	-0.0221088			-0.0012464	-0.0189216
		0.037038	0.159052	-0.0097426			-0.0636678	0.0382163			-0.0061941	-0.220331
		0.0277701	0.125354	-0.0247209			-0.0278797	-0.0609792			-0.0197902	-0.0114153
		Tukey's multiple comparisons test		Summary	Adjusted P Value		Unpaired t test				Unpaired t test
							P value	0.0967			P value	0.2359
		WT (-) vs. WT BV6/zVAD		****	<0.0001		P value summary	ns			P value summary	ns
		WT (-) vs. WT BV6/zVAD/GSK		ns	0.9872		Significantly different (P < 0.05)?	No			Significantly different (P < 0.05)?	No
		WT BV6/zVAD vs. WT BV6/zVAD/GSK		****	<0.0001		One- or two-tailed P value?	Two-tailed			One- or two-tailed P value?	Two-tailed

## Sheet: Fig4
	Fig. 4a					Fig. 4b			Fig. 4c									Fig. 4d
	(-)	TBZ				(-)	TBZ											(-)	TBZ
	8.13102	11.4595				8.19185	51.0596											4.56952	82.9892
	11.3365	6.8651				12.0916	53.9985											6.32391	70.3848
	12.2173	9.53209				12.6057	59.6288											11.1256	94.1909
	Unpaired t test					Unpaired t test												Unpaired t test
	P value	0.5221				P value	0.0001											P value	0.0005
	P value summary	ns				P value summary	***											P value summary	***
	Significantly different (P < 0.05)?	No				Significantly different (P < 0.05)?	Yes				anti-MLKL				anti-Actin			Significantly different (P < 0.05)?	Yes
	One- or two-tailed P value?	Two-tailed				One- or two-tailed P value?	Two-tailed											One- or two-tailed P value?	Two-tailed
	Fig. 4f					Fig. 4h
	Untreated	TBZ	TBZG			(-)	TBG
	4.35888e-05	0.201154	-0.108652			0.0100274	-0.13494
	0.077156	0.14357	-0.0609016			0.0278698	-0.0390638
	-0.0608359	0.224395	-0.0410092			-0.174114	-0.0197211
	-0.0662164	0.0643474	-0.0130213			-0.0651034	-0.0453827
	-0.0575697	0.0922247	-0.0681293			-0.0651034	-0.168015
	0.0375385	0.188105	-0.016507			-0.0095165	-0.0858489
	-0.00299501	0.185275	-0.0619582			-0.0945666	-0.0313693
	-0.0035819	0.0510228	0.0243462			-0.0148511	-0.0309748
	-0.0620272	0.0539626	-0.109914			-0.0558707	0.0543792
	0.0130538	0.0794806	0.0344285			-0.0275588	-0.0409582
	Tukey's multiple comparisons test		Summary	Adjusted P Value		Unpaired t test
	Untreated vs. TBZ		****	<0.0001		P value	0.79
	Untreated vs. TBZG		ns	0.4727		P value summary	ns
	TBZ vs. TBZG		****	<0.0001		Significantly different (P < 0.05)?	No
						One- or two-tailed P value?	Two-tailed

## Sheet: Fig5
	Fig. 5a
	BUN					Cre
	0	1	2	3		0	1	2	3
	20.3	23.8	53.8	249.3		0.12	0.22	0.14	1.33
	29	19.6	135	208.4		0.1	0.13	0.59	1.21
	26.1	25.4	60.2	169.7		0.12	0.2	0.33	0.71
	Dunnett's multiple comparisons test		Summary	Adjusted P Value		Dunnett's multiple comparisons test		Summary	Adjusted P Value
	0 vs. 1		ns	0.9994		0 vs. 1		ns	0.949
	0 vs. 2		ns	0.1104		0 vs. 2		ns	0.3805
	0 vs. 3		***	0.0002		0 vs. 3		***	0.0009
	Fig. 5f					Fig. 5g
	pRIPK3+ cells					CC3+ cells
	0	1	2	3		0	1	2	3
	2	1.3	3.3	5.3		0.3	0.7	17.3	42.8
	2.66667	1	5.3	6.3		0	2	17.7	8.8
	0	2.7	10.3	7.3		0	6.7	5.7	15
	0.666667	1	4.7	6.3		0.3	4.3	9.3	36.9
	0	1.3	6.7	5.7		1.3	5.7	13.3	22.1
	Dunnett's multiple comparisons test		Summary	Adjusted P Value		Dunnett's multiple comparisons test		Summary	Adjusted P Value
	0 vs. 1		ns	0.958		0 vs. 1		ns	0.8177
	0 vs. 2		***	0.0003		0 vs. 2		ns	0.0594
	0 vs. 3		***	0.0003		0 vs. 3		***	0.0004
	Fig. 5h						Fig. 5i
	BUN			Cre			CC3+ cells
	WT 2 days	Ripk3-/- 2 days		WT 2 days	Ripk3-/- 2 days		WT 2 days	Ripk3-/- 2 days
	150.9	151.7		0.89	1.6		17	30.3
	130.7	140.9		0.41	1.74		17.3	50
	73.8	209.9		0.39	2.39		18.7	82
	50.5	267.6		0.23	0.7		18.3	17.7
	139.3	198.5		0.36	1.49		27.7	45
		257.8			1.54			50
	Unpaired t test			Unpaired t test			Unpaired t test
	P value	0.0105		P value	0.0022		P value	0.0286
	P value summary	*		P value summary	**		P value summary	*
	Significantly different (P < 0.05)?	Yes		Significantly different (P < 0.05)?	Yes		Significantly different (P < 0.05)?	Yes
	One- or two-tailed P value?	Two-tailed		One- or two-tailed P value?	Two-tailed		One- or two-tailed P value?	Two-tailed

## Sheet: Fig6
	Fig. 6e									Fig. 6g									Fig6i
	SMART WT									SMART Ripk3-/-									SMART Mlkl-/-
	untreated	CDDP1	CDDP2		Dunnett's multiple comparisons test		Summary	Adjusted P Value		Untreated	CDDP1	CDDP2		Dunn's multiple comparisons test		Summary	Adjusted P Value		untreated1	CDDP1	CDDP2		Dunn's multiple comparisons test		Summary	Adjusted P Value
	0.829973	0.892021	0.867786		untreated vs. CDDP1		****	<0.0001		0.924178	0.993751	0.937894		Untreated vs. CDDP1		ns	0.3773		0.974372	1.01361	1.0595		Untreated vs. CDDP1		**	0.0079
	0.799957	0.900449	0.906455		untreated vs. CDDP2		****	<0.0001		0.827506	0.867099	0.992274		Untreated vs. CDDP2		ns	>0.9999		0.941585	0.976865	0.68875		Untreated vs. CDDP2		****	<0.0001
	0.751564	0.861911	0.861053							0.998908	0.992998	0.960855							0.920277	1.02851	1.05204
	0.738871	0.862175	1.01786							1.04809	1.01659	0.972378							0.945405	0.928763	1.01404
	0.81048	0.833536	0.912903							1.06852	0.838402	0.968362							0.943336	0.94907	1.02293
	0.724575	0.84623	0.966838							0.932072	0.822428	0.855338							0.916411	1.02179	1.07568
	0.825582	0.81676	0.970178							0.976451	0.861228	0.87534							0.898076	1.02477	0.977085
	0.845388	0.884908	0.919682							0.949556	0.885009	0.983762							0.946506	0.930905	0.836786
	0.834762	0.804282	0.892382							0.88137	0.917171	1.06869							0.942116	0.979234	0.979712
	0.81048	0.829825	0.889974							0.905495	1.00039	0.983163							0.904792	0.974508	0.979373
	0.828449	0.824585	0.871772							0.999868	0.916022	1.00835							0.952379	0.975119	1.01681
	0.802919	0.896957	0.91752							0.977481	0.974958	0.880624							0.901252	0.97341	0.95549
	0.84408	0.849158	0.848868							0.948933	0.908353	1.01192							0.904775	0.985839	1.04287
	0.7555	0.84682	0.877192							0.904566	1.01922	0.845972							0.944886	1.0042	1.01405
	0.782439	0.852856	0.901571							0.937401	0.968596	0.852807							0.920331	0.992788	0.996802
	0.830242	0.82948	1.01638							0.939965	0.952548	0.915552							0.892744	0.977461	1.05229
	0.807119	0.828387	0.850291							0.973011	0.904506	1.03604							0.944948	0.94331	0.929179
	0.781833	0.84899	0.921302							1.01256	0.913862	0.986388							0.880747	0.992233	0.968489
	0.718697	0.769728	0.854789							0.901567	0.93784	0.855936							0.99951	1.03218	0.994565
	0.800647	0.903177	0.856235							0.973011	0.935529	0.964193							0.964162	0.951454	0.99374
	0.835874	0.812987	0.83312							0.913493	1.0248	1.00829							0.961177	0.854986	0.94392
	0.765938	0.834419	0.977844							0.959083	0.89518	0.891008							0.904518	0.948033	1.01868
	0.797602	0.844184	0.779468							1.01046	1.00612	0.824687							0.950499	0.971953	1.06386
	0.825141	0.794489	0.887734							0.871216	0.935503	1.006							0.941252	1.02128	0.996561
	0.808908	0.843714	0.822978							1.01333	0.965072	0.791696							0.982324	0.99738	0.953529
	0.788242	0.838486	0.996944							0.92432	0.968932	0.890063							0.87277	0.999048	1.05073
	0.775651	0.892252	0.935244							0.952384	0.960449	0.943511							0.964069	0.982225	1.01948
	0.779948	0.860491	0.874334							0.943539	0.969103	0.826383							0.974452	1.00474	1.08301
	0.722539	0.842162	0.938149							0.913102	0.987212	0.90133							1.00695	1.04255	0.964555
	0.805313	0.729517	0.877822							0.881583	0.921906	0.921467							1.03622	0.99808	1.03316
	0.716662	0.849217	0.826538							0.875004	0.872039	0.907561							0.964363	0.799844	1.04226
	0.781716	0.856058	0.855195							0.840987	0.796276	0.991474							0.90429	0.976945	0.948536
	0.801823	0.845677	0.927868							0.943583	0.742463	1.07097							0.975495	0.900251	0.909423
	0.842179	0.858131	0.882983							0.963175	0.80949	1.02477							0.893812	0.999667	1.0117
	0.790923	0.825141	0.816207							0.928692	0.899837	0.966324							0.942351	0.998611	1.02346
	0.780506	0.895155	0.877712							0.982176	0.938695	1.02254							0.900283	0.946471	1.01025
	0.974293	0.845422	0.851804							0.967325	0.969821	1.00114							0.940902	0.950323	1.0057
	0.794272	0.8556	0.987377							1.01799	0.930714	0.890603							0.92268	0.876963	0.958744
	0.650208	0.878513	0.92477							1.00798	0.938676	0.946412							0.981747	1.05838	0.946232
	0.722581	0.855994	0.918383							0.967325	0.878929	1.01414							0.90746	0.99316	1.00209
	0.79943	0.796625	0.807755
	0.771499	0.791066	0.869285
	0.790028	0.752856	0.922993
	0.763652	0.850097	0.804677
	0.759248	0.875255	0.83671
	0.723271	0.956254	0.877624
	0.712083	0.844708	0.887863
	0.772375	0.84608	0.945129
	0.804428	0.858413	0.929267
	0.899967	0.9216	0.866784
	0.801227	0.839359	1.0211
	0.805403	0.862343	0.970119
	0.794055	0.891622	0.931651
	0.784304	0.821738	0.949159
	0.742014	0.87753	0.892463
	0.787785	0.905372	0.844877
	0.88689	0.921608	0.987977
	0.761379	0.86057	0.877179
	0.850133	0.844763	0.880444
	0.815403	0.902722	0.901124
	0.797689	0.824614	0.904901
	0.810795	0.832965	0.878445
	0.813243	0.811745	0.805152
	0.808949	0.863246	0.949294
	0.846702	0.870876	0.813347
	0.824053	0.849375	0.926828
	0.774433	0.833254	0.916124
	0.902517	0.837764	0.835138
	0.908254	0.929418	0.894626
	0.798674	0.87213	0.914058

## Sheet: FigS3
	Fig.S3
			anti-Myc + FLAG				anti-GFP			anti-GFP		anti-Myc + F+AG
